# Supplementary material for: Repetitive Detection of Aromatic Hydrocarbon Contaminants with Bioluminescent Bioreporters Attached on Tapered Optical Fiber Elements
Source: Sensors (Basel). 2020 Jun 6;20(11):3237. doi: 10.3390/s20113237 (PMC7309017; doi:10.3390/s20113237)
Supplement: Supplementary file 1 [file sensors-20-03237-s001.zip]

Archive with 6 entries (6 files):
- Figure S1.jpg
- Figure S2.jpg
- Figure S3.png
- Figure S4.png
- Table S1.xlsx
- Video S1.gif
