# Supplementary material for: Repetitive Detection of Aromatic Hydrocarbon Contaminants with Bioluminescent Bioreporters Attached on Tapered Optical Fiber Elements
Source: Sensors (Basel). 2020 Jun 6;20(11):3237. doi: 10.3390/s20113237 (PMC7309017; doi:10.3390/s20113237)
Supplement: Supplementary file 1 [file sensors-20-03237-s001.zip › Table S1.xlsx]

## Sheet: List1
OFE	BL integral, average value per day [A.U.]	Max BL integral value during the experiment [A.U.]	Average value of BL per day [nA]	Maximal BL value during the experiment [nA]	OFE efficiency x 105
A	1.1056	2.21791	4.48989	8.652	3.48
B1	1.45857	2.72549	6.1605	11.3	2.72
B2	1.62173	2.60901	6.54325	9.44	3.71
C	0.459736	0.93054	1.85729	4.82	1.38
D	0.600272	0.86069	2.279	3.63	11.75
Ranks from the highest to the lowest
	B2>B1>A>D>C	B1>B2>A>C>D	B2>B1>A>D>C	B1>B2>A>C>D	D>B2>A>B1>C
